# Supplementary material for: In-silico analysis of cattle blood transcriptome to identify lncRNAs and their role during bovine tuberculosis
Source: Sci Rep. 2024 Jul 17;14:16537. doi: 10.1038/s41598-024-67001-0 (PMC11255290; doi:10.1038/s41598-024-67001-0)
Supplement: Supplementary file 1 — Supplementary Table 1. [file 41598_2024_67001_MOESM1_ESM.xlsx]

## Sheet: Supplementary Table 1
Supplementary Table 1: Table showing the numbers of samples at different conditions and details of all the samples.

## Sheet: Table
Sample_run_accession	Condition	time point	Sample_ids
SRR17319913	Infected	20wpi	I20_1
SRR17319914	Infected	20wpi	I20_2
SRR17319915	Infected	20wpi	I20_3
SRR17319916	Infected	20wpi	I20_4
SRR17319917	Infected	20wpi	I20_5
SRR17319918	Infected	20wpi	I20_6
SRR17319919	Infected	20wpi	I20_7
SRR17319920	Infected	20wpi	I20_8
SRR17319921	Infected	20wpi	I20_9
SRR17319922	Infected	20wpi	I20_10
SRR17319923	Infected	20wpi	I20_11
SRR17319924	Infected	20wpi	I20_12
SRR17319925	Infected	8wpi	I8_1
SRR17319926	Infected	8wpi	I8_2
SRR17319927	Infected	8wpi	I8_3
SRR17319928	Infected	8wpi	I8_4
SRR17319929	Infected	8wpi	I8_5
SRR17319930	Infected	8wpi	I8_6
SRR17319931	Infected	8wpi	I8_7
SRR17319932	Infected	8wpi	I8_8
SRR17319933	Infected	8wpi	I8_9
SRR17319934	Infected	8wpi	I8_10
SRR17319935	Infected	8wpi	I8_11
SRR17319936	Infected	8wpi	I8_12
SRR17319937	Uninfected	20wpi	U20_1
SRR17319938	Uninfected	20wpi	U20_2
SRR17319939	Uninfected	20wpi	U20_3
SRR17319940	Uninfected	20wpi	U20_4
SRR17319941	Uninfected	20wpi	U20_5
SRR17319942	Uninfected	20wpi	U20_6
SRR17319943	Uninfected	20wpi	U20_7
SRR17319944	Uninfected	20wpi	U20_8
SRR17319945	Uninfected	20wpi	U20_9
SRR17319946	Uninfected	8wpi	U8_1
SRR17319947	Uninfected	8wpi	U8_2
SRR17319948	Uninfected	8wpi	U8_3
SRR17319949	Uninfected	8wpi	U8_4
SRR17319950	Uninfected	8wpi	U8_5
SRR17319951	Uninfected	8wpi	U8_6
SRR17319952	Uninfected	8wpi	U8_7
SRR17319953	Uninfected	8wpi	U8_8
SRR17319954	Uninfected	20wpi	U20_10
SRR17319955	Uninfected	20wpi	U20_11
SRR17319956	Uninfected	20wpi	U20_12
SRR17319957	Uninfected	8wpi	U8_9
SRR17319958	Uninfected	8wpi	U8_10
SRR17319959	Uninfected	8wpi	U8_11
SRR17319960	Uninfected	8wpi	U8_12
