# Supplementary material for: In-silico analysis of cattle blood transcriptome to identify lncRNAs and their role during bovine tuberculosis
Source: Sci Rep. 2024 Jul 17;14:16537. doi: 10.1038/s41598-024-67001-0 (PMC11255290; doi:10.1038/s41598-024-67001-0)
Supplement: Supplementary file 2 — Supplementary Table 2. [file 41598_2024_67001_MOESM2_ESM.xlsx]

## Sheet: Supplementary Table 2
Supplementary Table 2: Table showing the Quality control results of all the samples.

## Sheet: Table
Sample name	Reads passed filter	Low quality reads	Reads with too many N	Too short reads	Too long reads	Q30 bases	GC content
SRR17319913	99.6606	0.3046	0.0186	0.0162	0	96.867	47.17
SRR17319922	92.8644	3.0486	0.0197	4.0672	0	96.357	47.8327
SRR17319923	99.6204	0.3457	0.0179	0.016	0	96.8367	46.578
SRR17319924	99.6079	0.3535	0.0222	0.0164	0	96.9423	46.5816
SRR17319914	99.6524	0.3086	0.0219	0.0171	0	96.9753	47.1719
SRR17319915	99.6294	0.2092	0.0311	0.1303	0	97.6585	46.1745
SRR17319916	99.633	0.2074	0.0252	0.1344	0	97.613	46.1634
SRR17319917	99.6091	0.2071	0.03	0.1538	0	97.5485	46.9864
SRR17319918	99.6111	0.2068	0.0245	0.1576	0	97.5116	46.9675
SRR17319919	99.5963	0.3404	0.0182	0.0451	0	96.8179	47.8759
SRR17319920	99.5912	0.3434	0.0216	0.0438	0	96.9232	47.8768
SRR17319921	92.6134	2.8689	0.0171	4.5006	0	96.2604	47.8289
SRR17319925	99.6476	0.3227	0.0182	0.0115	0	96.8922	45.9867
SRR17319934	99.6424	0.3259	0.0211	0.0106	0	96.9965	45.9883
SRR17319935	99.6619	0.3159	0.018	0.0042	0	96.8625	47.818
SRR17319936	99.6516	0.3212	0.0218	0.0054	0	96.9684	47.8188
SRR17319926	99.391	0.224	0.0307	0.3543	0	97.5523	45.508
SRR17319927	99.3869	0.225	0.025	0.3631	0	97.5039	45.4909
SRR17319928	99.7086	0.1868	0.0305	0.0741	0	97.7334	45.7785
SRR17319929	99.6188	0.3532	0.0186	0.0094	0	96.8956	45.712
SRR17319930	99.6118	0.3571	0.0223	0.0088	0	97.0038	45.7113
SRR17319931	99.6409	0.3328	0.0183	0.0079	0	96.7904	46.1467
SRR17319932	99.6304	0.3396	0.0218	0.0082	0	96.8993	46.1517
SRR17319933	99.7102	0.1866	0.0252	0.0779	0	97.6892	45.7591
SRR17319937	98.9414	0.1957	0.0301	0.8328	0	97.663	46.9537
SRR17319954	99.6478	0.3158	0.022	0.0143	0	97.006	46.4444
SRR17319955	99.5129	0.247	0.0298	0.2102	0	97.3282	49.1056
SRR17319956	99.5096	0.2487	0.0249	0.2168	0	97.2867	49.0837
SRR17319938	98.919	0.1975	0.0252	0.8583	0	97.6224	46.931
SRR17319939	99.5442	0.3702	0.0184	0.0672	0	96.7144	47.5383
SRR17319940	99.537	0.3762	0.0216	0.0652	0	96.8201	47.5438
SRR17319941	99.5047	0.2331	0.0304	0.2318	0	97.464	48.5296
SRR17319942	99.4984	0.2365	0.0245	0.2406	0	97.4219	48.5156
SRR17319943	99.6791	0.2092	0.0307	0.0811	0	97.5363	47.39
SRR17319944	99.6768	0.2127	0.0248	0.0856	0	97.4918	47.3684
SRR17319945	99.6554	0.3129	0.0178	0.0139	0	96.8997	46.4407
SRR17319946	99.392	0.2279	0.0304	0.3497	0	97.4902	45.4774
SRR17319958	99.5805	0.2249	0.0252	0.1694	0	97.4898	46.807
SRR17319959	99.6212	0.3454	0.0182	0.0151	0	96.8129	47.6165
SRR17319960	99.6135	0.3496	0.0221	0.0148	0	96.9199	47.619
SRR17319947	99.3797	0.2325	0.025	0.3628	0	97.4454	45.4515
SRR17319948	99.6902	0.2842	0.0182	0.0074	0	96.974	46.0814
SRR17319949	99.53	0.2358	0.0307	0.2035	0	97.3431	46.3775
SRR17319950	99.5293	0.2369	0.0236	0.2102	0	97.3135	46.3629
SRR17319951	99.6673	0.1868	0.0299	0.116	0	97.7017	46.4333
SRR17319952	99.6676	0.1869	0.0257	0.1198	0	97.6582	46.4081
SRR17319953	99.683	0.2886	0.0214	0.007	0	97.0876	46.0824
SRR17319957	99.5874	0.2202	0.0307	0.1617	0	97.5298	46.8234
Average	99.2825	0.383546	0.0237667	0.31019	0	97.19	46.843
