# Supplementary material for: In-silico analysis of cattle blood transcriptome to identify lncRNAs and their role during bovine tuberculosis
Source: Sci Rep. 2024 Jul 17;14:16537. doi: 10.1038/s41598-024-67001-0 (PMC11255290; doi:10.1038/s41598-024-67001-0)
Supplement: Supplementary file 3 — Supplementary Table 3. [file 41598_2024_67001_MOESM3_ESM.xlsx]

## Sheet: Supplementary Table 3
Supplementary Table 3: Table showing the Mapping and Assembly of all the samples. Columns A-B: Mapping, C-D: Assembly results.

## Sheet: Table
Sample name	Mapping percentage	Number of transcripts before merging	Number of transcripts after merging
SRR17319913	0.9815	54336	38050
SRR17319922	0.9799	53883	38050
SRR17319923	0.9812	54775	38050
SRR17319924	0.9815	54733	38050
SRR17319914	0.9817	54164	38050
SRR17319915	0.9815	54195	38050
SRR17319916	0.9815	54200	38050
SRR17319917	0.9784	54678	38050
SRR17319918	0.9783	54723	38050
SRR17319919	0.9821	54618	38050
SRR17319920	0.9825	54567	38050
SRR17319921	0.9797	53932	38050
SRR17319925	0.9812	54878	38050
SRR17319934	0.9814	55120	38050
SRR17319935	0.9799	54188	38050
SRR17319936	0.9802	54188	38050
SRR17319926	0.9821	54294	38050
SRR17319927	0.982	54330	38050
SRR17319928	0.9808	55024	38050
SRR17319929	0.9832	54854	38050
SRR17319930	0.9833	54685	38050
SRR17319931	0.9803	54900	38050
SRR17319932	0.9805	54787	38050
SRR17319933	0.9807	54846	38050
SRR17319937	0.9833	54352	38050
SRR17319954	0.9829	54483	38050
SRR17319955	0.9819	54411	38050
SRR17319956	0.9819	54397	38050
SRR17319938	0.9832	54246	38050
SRR17319939	0.9812	54695	38050
SRR17319940	0.9814	54599	38050
SRR17319941	0.9808	54846	38050
SRR17319942	0.9808	54651	38050
SRR17319943	0.9806	54183	38050
SRR17319944	0.9809	54192	38050
SRR17319945	0.9826	54716	38050
SRR17319946	0.9831	54745	38050
SRR17319958	0.9825	54049	38050
SRR17319959	0.9825	54105	38050
SRR17319960	0.9828	54155	38050
SRR17319947	0.9832	54668	38050
SRR17319948	0.9811	54815	38050
SRR17319949	0.9837	54121	38050
SRR17319950	0.9837	54169	38050
SRR17319951	0.9835	54496	38050
SRR17319952	0.9834	54406	38050
SRR17319953	0.9812	54612	38050
SRR17319957	0.9824	54064	38050
