# Supplementary material for: In-silico analysis of cattle blood transcriptome to identify lncRNAs and their role during bovine tuberculosis
Source: Sci Rep. 2024 Jul 17;14:16537. doi: 10.1038/s41598-024-67001-0 (PMC11255290; doi:10.1038/s41598-024-67001-0)
Supplement: Supplementary file 4 — Supplementary Table 4. [file 41598_2024_67001_MOESM4_ESM.xlsx]

## Sheet: Supplementary Table 4
Supplementary Table 4: Table showing the Gene Ontologies (Biological Process, Molecular Function, Cellular Component), EGGNOG annotation and KEGG/Reactome pathways and categories of all the differentially expressed genes identified in all the conditions.
A: Infected 8 wpi vs 20 wpi
B: Uninfected 8 wpi vs 20 wpi
C: Infected vs Uninfected 8 wpi
D: Infected vs Uninfected 20 wpi

## Sheet: A
Geneids	Biological Process	Cellular Component	Molecular Function	EggNOG	Pathways	Pathway Categories
ADGRG1	-	-	-	-	-	-
CD247	RNA-templated DNA biosynthetic process (GO:0006278)	integral component of membrane (GO:0016021),plasma membrane (GO:0005886)	RNA-directed DNA polymerase activity (GO:0016779)	interleukin-2 production	Formation of a pool of free 40S subunits;L13a-mediated translational silencing of Ceruloplasmin expression;SRP-dependent cotranslational protein targeting to membrane;Nonsense Mediated Decay (NMD) enhanced by the Exon Junction Complex (EJC);Nonsense Mediated Decay (NMD) independent of the Exon Junction Complex (EJC)	Metabolism of proteins ( Reactome), Metabolism of RNA ( Reactome)
CD3E	protein-containing complex assembly (GO:0065003 )	integral component of membrane (GO:0016021),plasma membrane (GO:0005886)	transmembrane signaling receptor activity (GO:0003676)	Part of the TCR-CD3 complex present on T-lymphocyte cell surface that plays an essential role in adaptive immune response. When antigen presenting cells (APCs) activate T-cell receptor (TCR), TCR-mediated signals are transmitted across the cell membrane by the CD3 chains CD3D, CD3E, CD3G and CD3Z. All CD3 chains contain immunoreceptor tyrosine-based activation motifs (ITAMs) in their cytoplasmic …	-	-
HBB	organonitrogen compound biosynthetic process (GO:1901566), cellular nitrogen compound biosynthetic process (GO:0044271), regulation of cellular biosynthetic process (GO:0031326)	intracellular anatomical structure (GO:0005622),cytoplasm (GO:0005737),cytosol (GO:0005829)	metal ion binding (GO:0043169)	Peroxisomal N(1)-acetyl-spermine spermidine oxidase	Minus-strand DNA synthesis;Ras signaling pathway;Transcriptional misregulation in cancer;Viral carcinogenesis;Toll and Imd signaling pathway	Disease ( Reactome),Environmental Information Processing ( KEGG),Human Diseases ( KEGG),Organismal Systems ( KEGG)
MEF2C	-	0	-	-	-	-
MSTRG.12261	-	-	-	-	-	-
MSTRG.13282	RNA-templated DNA biosynthetic process (GO:0006278), nucleic acid phosphodiester bond hydrolysis (GO:0090305), DNA biosynthetic process (GO:0071897)	-	RNA-directed DNA polymerase activity (GO:0003964), endonuclease activity (GO:0004519)	peptidyl-dipeptidase inhibitor activity	Minus-strand DNA synthesis;ABC-family proteins mediated transport	Disease (Reactome), Transport of small molecules (Reactome)
MSTRG.14160	RNA-templated DNA biosynthetic process (GO:0006278)	-	RNA-directed DNA polymerase activity (GO:0016779)	Endonuclease-reverse transcriptase	Minus-strand DNA synthesis	Disease ( Reactome)
MSTRG.14448	-	-	catalytic activity (GO:0060089)	-	Ubiquinone and other terpenoid-quinone biosynthesis;Oxidative phosphorylation	Metabolism ( KEGG)
MSTRG.1679	-	-	-	-	G alpha (i) signalling events;Class C/3 (Metabotropic glutamate/pheromone receptors)	Signal Transduction ( Reactome)
MSTRG.17885	RNA-templated DNA biosynthetic process (GO:0006278)	integral component of membrane (GO:0016021)	RNA-directed DNA polymerase activity (GO:0016779)	Reverse transcriptase (RNA-dependent DNA polymerase)	Minus-strand DNA synthesis	Disease ( Reactome)
MSTRG.19482	RNA metabolic process (GO:0016070 )	nuclear lumen (GO:0031981),nucleus (GO:0005634)	nucleic acid binding (GO:0016772)	-	-	-
MSTRG.20206	-	-	-	-	-	-
MSTRG.20888	-	-	-	Reverse transcriptase (RNA-dependent DNA polymerase)	-	-
MSTRG.20895	RNA-templated DNA biosynthetic process (GO:0006278)	intracellular membrane-bounded organelle (GO:0043231)	RNA-directed DNA polymerase activity (GO:0016779)	Endonuclease-reverse transcriptase	Minus-strand DNA synthesis	Disease ( Reactome)
MSTRG.3463	-	-	catalytic activity (GO:0060089)	peptidyl-dipeptidase inhibitor activity	Peroxisome	Cellular Processes ( KEGG)
MSTRG.3659	immune system process (GO:0002376)	integral component of membrane (GO:0016021)	-	Immunoglobulin V-set domain	Minus-strand DNA synthesis;ABC-family proteins mediated transport	Disease ( Reactome),Transport of small molecules ( Reactome)
MSTRG.3665	RNA-templated DNA biosynthetic process (GO:0006278)	-	RNA-directed DNA polymerase activity (GO:0016779)	Immunoglobulin V-set domain	G alpha (i) signalling events;Minus-strand DNA synthesis;Class C/3 (Metabotropic glutamate/pheromone receptors);Chagas disease;Natural killer cell mediated cytotoxicity;Th1 and Th2 cell differentiation;Th17 cell differentiation;Human immunodeficiency virus 1 infection;Epstein-Barr virus infection;T cell receptor signaling pathway;PD-L1 expression and PD-1 checkpoint pathway in cancer	Signal Transduction ( Reactome),Disease ( Reactome),Human Diseases ( KEGG),Organismal Systems ( KEGG)
MSTRG.3829	-	-	-	Endonuclease-reverse transcriptase	Minus-strand DNA synthesis	Disease ( Reactome)
MSTRG.4064	-	-	-	Endonuclease/Exonuclease/phosphatase family	-	-
MSTRG.4718	RNA-templated DNA biosynthetic process (GO:0006278)	-	RNA-directed DNA polymerase activity (GO:0016779)	peptidyl-dipeptidase inhibitor activity	Minus-strand DNA synthesis	Disease ( Reactome)
MSTRG.5840	RNA-templated DNA biosynthetic process (GO:0006278)	-	RNA-directed DNA polymerase activity (GO:0016779)	Endonuclease-reverse transcriptase	Minus-strand DNA synthesis	Disease ( Reactome)
MSTRG.8792	-	-	-	Reverse transcriptase (RNA-dependent DNA polymerase)	G alpha (i) signalling events;Class C/3 (Metabotropic glutamate/pheromone receptors)	Signal Transduction ( Reactome),Signal Transduction ( Reactome)
MSTRG.9371	RNA-templated DNA biosynthetic process (GO:0006278)	nuclear lumen (GO:0031981),nucleus (GO:0005634)	RNA-directed DNA polymerase activity (GO:0016779)	peptidyl-dipeptidase inhibitor activity	Minus-strand DNA synthesis	Disease ( Reactome)
MSTRG.9684	RNA-templated DNA biosynthetic process (GO:0006278)	integral component of membrane (GO:0016021),plasma membrane (GO:0005886)	RNA-directed DNA polymerase activity (GO:0016779)	Zeta-chain (TCR) associated protein kinase 70kDa	-	-

## Sheet: B
Geneids	Biological Process	Cellular Component	Molecular Function	EggNOG	Pathways	Pathway Categories
AES	RNA metabolic process (GO:0016070 )	nucleus (GO:0005634)	-	-	-	-
AKIRIN1	RNA metabolic process (GO:0016070 )	nuclear lumen (GO:0031981),nucleus (GO:0005634)	-	-	Post-translational modification: synthesis of GPI-anchored proteins	Metabolism of proteins ( Reactome)
ARHGDIB	cytoskeleton organization (GO:0007010 )	plasma membrane (GO:0005886)	protein binding (GO:0140640)	Belongs to the nonaspanin (TM9SF) (TC 9.A.2) family	Coronavirus disease - COVID-19;Ribosome	Human Diseases ( KEGG),Genetic Information Processing ( KEGG)
ARPC3	RNA-templated DNA biosynthetic process (GO:0006278)	-	RNA-directed DNA polymerase activity (GO:0016779)	Reverse transcriptase (RNA-dependent DNA polymerase)	Minus-strand DNA synthesis	Disease ( Reactome)
ASH1L	RNA metabolic process (GO:0016070 )	nuclear lumen (GO:0031981),nucleus (GO:0005634)	transferase activity (GO:0003735)	ASH1 like histone lysine methyltransferase	G alpha (i) signalling events;Class C/3 (Metabotropic glutamate/pheromone receptors);Aminoacyl-tRNA biosynthesis	Signal Transduction ( Reactome),Genetic Information Processing ( KEGG)
ATP5F1B	aromatic compound biosynthetic process (GO:0019438), organonitrogen compound biosynthetic process (GO:1901566), organic cyclic compound biosynthetic process (GO:1901362), nucleobase-containing compound biosynthetic process (GO:0034654), cellular nitrogen compound biosynthetic process (GO:0044271), heterocycle biosynthetic process (GO:0018130)	intracellular membrane-bounded organelle (GO:0043231)	protein binding (GO:0140640),heterocyclic compound binding (GO:0016740),hydrolase activity (GO:0038023),organic cyclic compound binding (GO:0043167)	-	-	-
ATP5MG	aromatic compound biosynthetic process (GO:0019438), organonitrogen compound biosynthetic process (GO:1901566), organic cyclic compound biosynthetic process (GO:1901362), nucleobase-containing compound biosynthetic process (GO:0034654), cellular nitrogen compound biosynthetic process (GO:0044271), sensory perception (GO:0007600), heterocycle biosynthetic process (GO:0018130)	nuclear lumen (GO:0031981),nucleus (GO:0005634)	transmembrane signaling receptor activity (GO:0003676)	asparaginyl-tRNA synthetase 2, mitochondrial	G alpha (i) signalling events;Class C/3 (Metabotropic glutamate/pheromone receptors)	Signal Transduction ( Reactome)
ATP5PD	aromatic compound biosynthetic process (GO:0019438), organonitrogen compound biosynthetic process (GO:1901566), organic cyclic compound biosynthetic process (GO:1901362), nucleobase-containing compound biosynthetic process (GO:0034654), cellular nitrogen compound biosynthetic process (GO:0044271), heterocycle biosynthetic process (GO:0018130)	intracellular membrane-bounded organelle (GO:0043231)	catalytic activity (GO:0060089)	-	-	-
B2M	chromatin remodeling (GO:0006338)	nucleus (GO:0005634)	catalytic activity (GO:0003824)	-	Antigen Presentation: Folding, assembly and peptide loading of class I MHC;DAP12 signaling;ER-Phagosome pathway;Endosomal/Vacuolar pathway;Immunoregulatory interactions between a Lymphoid and a non-Lymphoid cell;Neutrophil degranulation	Immune System (Reactome)
CD247	RNA-templated DNA biosynthetic process (GO:0006278)	integral component of membrane (GO:0016021),plasma membrane (GO:0005886)	RNA-directed DNA polymerase activity (GO:0016779)	interleukin-2 production	Formation of a pool of free 40S subunits;L13a-mediated translational silencing of Ceruloplasmin expression;SRP-dependent cotranslational protein targeting to membrane;Nonsense Mediated Decay (NMD) enhanced by the Exon Junction Complex (EJC);Nonsense Mediated Decay (NMD) independent of the Exon Junction Complex (EJC)	Metabolism of proteins ( Reactome), Metabolism of RNA ( Reactome)
CD3D	system development (GO:0048731),animal organ development (GO:0048513),cell differentiation (GO:0030154)	integral component of membrane (GO:0016021),plasma membrane (GO:0005886)	transmembrane signaling receptor activity (GO:0003676)	-	Regulation of TP53 Activity through Phosphorylation	Gene expression (Transcription) ( Reactome)
CD3E	protein-containing complex assembly (GO:0065003 )	integral component of membrane (GO:0016021),plasma membrane (GO:0005886)	transmembrane signaling receptor activity (GO:0003676)	Part of the TCR-CD3 complex present on T-lymphocyte cell surface that plays an essential role in adaptive immune response. When antigen presenting cells (APCs) activate T-cell receptor (TCR), TCR-mediated signals are transmitted across the cell membrane by the CD3 chains CD3D, CD3E, CD3G and CD3Z. All CD3 chains contain immunoreceptor tyrosine-based activation motifs (ITAMs) in their cytoplasmic …	-	-
CD3G	system development (GO:0048731),animal organ development (GO:0048513),transport (GO:0006810),cell differentiation (GO:0030154)	integral component of membrane (GO:0016021),plasma membrane (GO:0005886)	transmembrane signaling receptor activity (GO:0003676)	Reverse transcriptase (RNA-dependent DNA polymerase)	Minus-strand DNA synthesis	Disease ( Reactome)
CD48	RNA-templated DNA biosynthetic process (GO:0006278)	integral component of membrane (GO:0016021)	RNA-directed DNA polymerase activity (GO:0016779)	Reverse transcriptase (RNA-dependent DNA polymerase)	-	-
CD52	biological regulation (GO:0065007)	membrane-bounded organelle (GO:0043227),plasma membrane (GO:0005886)	-	-	-	-
CLIC1	sensory perception (GO:0007600)	nucleus (GO:0005634)	transmembrane signaling receptor activity (GO:0003676)	Belongs to the chloride channel CLIC family	RHOA GTPase cycle;RHOG GTPase cycle;RAC3 GTPase cycle	Signal Transduction ( Reactome)
CLK1	protein modification process (GO:0036211), macromolecule modification (GO:0043412)	-	transferase activity, transferring phosphorus-containing groups (GO:0008092)	-	-	-
COX4I1	organelle organization (GO:0006996)	nuclear lumen (GO:0031981),nucleus (GO:0005634)	catalytic activity (GO:0060089)	Cytochrome c oxidase subunit	Pathways of neurodegeneration - multiple diseases;Salmonella infection;Amyotrophic lateral sclerosis;Vasopressin-regulated water reabsorption;Huntington disease	Human Diseases ( KEGG),Organismal Systems ( KEGG)
CRIP1	cellular process (GO:0009987),biological regulation (GO:0065007),regulation of biological process (GO:0050789),response to stimulus (GO:0050896)	-	metal ion binding (GO:0043169)	-	-	-
CTSW	organonitrogen compound metabolic process (GO:1901564),protein metabolic process (GO:0019538),macromolecule metabolic process (GO:0043170)	-	hydrolase activity (GO:0038023)	Cathepsin W	-	-
DCTN2	cytoskeleton organization (GO:0007010 )	intracellular non-membrane-bounded organelle (GO:0043232)	-	Dynactin	ABC-family proteins mediated transport	Transport of small molecules ( Reactome)
DNAJC8	RNA-templated DNA biosynthetic process (GO:0006278)	intracellular non-membrane-bounded organelle (GO:0043232)	RNA-directed DNA polymerase activity (GO:0016779)	-	Minus-strand DNA synthesis	Disease ( Reactome)
EEF1A1	amide biosynthetic process (GO:0043604 ) , peptide biosynthetic process (GO:0043043 )	nuclear lumen (GO:0031981),nucleus (GO:0005634),nucleolus (GO:0005730)	RNA binding (GO:0046872)	-	EGFR downregulation;Translesion Synthesis by POLH;Deactivation of the beta-catenin transactivating complex;Gap-filling DNA repair synthesis and ligation in TC-NER;RUNX1 regulates transcription of genes involved in differentiation of HSCs;Negative regulation of FGFR1 signaling;Fanconi Anemia Pathway;Autodegradation of Cdh1 by Cdh1:APC/C;DNA Damage Recognition in GG-NER;Dectin-1 mediated noncanonic…	Signal Transduction ( Reactome),DNA Repair ( Reactome),Gene expression (Transcription) ( Reactome),Cell Cycle ( Reactome),Immune System ( Reactome),Metabolism of proteins ( Reactome),Programmed Cell Death ( Reactome),Cellular responses to stimuli ( Reactome),Vesicle-mediated transport ( Reactome),Transport of small molecules ( Reactome),Metabolism of RNA ( Reactome),Protein localization ( Reactom…
EIF3G	amide biosynthetic process (GO:0043604 ) , peptide biosynthetic process (GO:0043043 ) , protein-containing complex assembly (GO:0065003 )	nucleus (GO:0005634)	RNA binding (GO:0046872)	-	-	-
EIF3K	RNA-templated DNA biosynthetic process (GO:0006278)	nucleus (GO:0005634)	RNA-directed DNA polymerase activity (GO:0016779)	-	G alpha (i) signalling events;Minus-strand DNA synthesis;Class C/3 (Metabotropic glutamate/pheromone receptors)	Signal Transduction ( Reactome),Disease ( Reactome)
EIF4A3	ribosome biogenesis (GO:0042254 ) , amide biosynthetic process (GO:0043604 ) , RNA metabolic process (GO:0016070 ) , peptide biosynthetic process (GO:0043043 )	nuclear lumen (GO:0031981),nucleus (GO:0005634),nucleolus (GO:0005730)	RNA binding (GO:0046872)	-	ER-Phagosome pathway;Endosomal/Vacuolar pathway;Neutrophil degranulation;Antigen Presentation: Folding, assembly and peptide loading of class I MHC;DAP12 signaling;Immunoregulatory interactions between a Lymphoid and a non-Lymphoid cell	-
EMP3	cellular component assembly (GO:0022607), sensory perception (GO:0007600)	integral component of membrane (GO:0016021),plasma membrane (GO:0005886)	transmembrane signaling receptor activity (GO:0003676)	Epithelial membrane protein 3	-	-
FAM32A	-	nucleus (GO:0005634)	-	-	Deactivation of the beta-catenin transactivating complex;Repression of WNT target genes	Signal Transduction ( Reactome)
GIMAP7	RNA-templated DNA biosynthetic process (GO:0006278)	intracellular anatomical structure (GO:0005622),cytoplasm (GO:0005737),cytosol (GO:0005829)	RNA-directed DNA polymerase activity (GO:0016779)	Endonuclease-reverse transcriptase	Minus-strand DNA synthesis	Disease ( Reactome)
H3F3A	-	nucleus (GO:0005634)	nucleic acid binding (GO:0016772)	-	-	-
HBB	organonitrogen compound biosynthetic process (GO:1901566), cellular nitrogen compound biosynthetic process (GO:0044271), regulation of cellular biosynthetic process (GO:0031326)	intracellular anatomical structure (GO:0005622),cytoplasm (GO:0005737),cytosol (GO:0005829)	metal ion binding (GO:0043169)	Peroxisomal N(1)-acetyl-spermine spermidine oxidase	Minus-strand DNA synthesis;Ras signaling pathway;Transcriptional misregulation in cancer;Viral carcinogenesis;Toll and Imd signaling pathway	Disease ( Reactome),Environmental Information Processing ( KEGG),Human Diseases ( KEGG),Organismal Systems ( KEGG)
HECA	RNA-templated DNA biosynthetic process (GO:0006278)	integral component of membrane (GO:0016021)	RNA-directed DNA polymerase activity (GO:0016779)	Hdc homolog, cell cycle regulator	Protein processing in endoplasmic reticulum	Genetic Information Processing ( KEGG)
HNRNPDL	-	nucleus (GO:0005634)	RNA binding (GO:0046872)	-	-	-
IFI47	RNA-templated DNA biosynthetic process (GO:0006278)	membrane (GO:0016020)	RNA-directed DNA polymerase activity (GO:0016779)	Taste receptor protein (TAS2R)	Formation of a pool of free 40S subunits;L13a-mediated translational silencing of Ceruloplasmin expression;SRP-dependent cotranslational protein targeting to membrane;Nonsense Mediated Decay (NMD) enhanced by the Exon Junction Complex (EJC);Nonsense Mediated Decay (NMD) independent of the Exon Junction Complex (EJC);Taste transduction	Metabolism of proteins ( Reactome),Metabolism of RNA ( Reactome),Organismal Systems ( KEGG)
IK	RNA metabolic process (GO:0016070 )	nuclear lumen (GO:0031981),nucleus (GO:0005634)	protein binding (GO:0140640)	-	-	-
IL2RG	transport (GO:0006810),cellular response to chemical stimulus (GO:0070887)	integral component of membrane (GO:0016021),plasma membrane (GO:0005886)	transmembrane signaling receptor activity (GO:0003676)	-	-	-
ITK	RNA-templated DNA biosynthetic process (GO:0006278)	-	RNA-directed DNA polymerase activity (GO:0016779)	-	Minus-strand DNA synthesis	Disease ( Reactome)
KRCC1	-	-	-	Peroxisomal N(1)-acetyl-spermine spermidine oxidase	Peroxisome	Cellular Processes ( KEGG)
LOC100299845	ribosome biogenesis (GO:0042254 ) , amide biosynthetic process (GO:0043604 ) , peptide biosynthetic process (GO:0043043 ) , protein-containing complex assembly (GO:0065003 )	ribosome (GO:0005840),nuclear lumen (GO:0031981),nucleus (GO:0005634),nucleolus (GO:0005730)	RNA binding (GO:0046872)	ribosomal protein	Coronavirus disease - COVID-19;Ribosome	Human Diseases ( KEGG),Genetic Information Processing ( KEGG)
LOC101903301	amide biosynthetic process (GO:0043604 ) , peptide biosynthetic process (GO:0043043 )	ribosome (GO:0005840),nucleus (GO:0005634)	RNA binding (GO:0046872)	-	-	-
LOC101905979	cytoskeleton organization (GO:0007010 ) , protein-containing complex assembly (GO:0065003 )	intracellular non-membrane-bounded organelle (GO:0043232)	cytoskeletal protein binding (GO:0097159)	Reverse transcriptase (RNA-dependent DNA polymerase)	-	-
LOC101906565	cytoskeleton organization (GO:0007010 ) , protein-containing complex assembly (GO:0065003 )	intracellular non-membrane-bounded organelle (GO:0043232)	cytoskeletal protein binding (GO:0097159)	-	Platelet degranulation	Hemostasis ( Reactome)
LOC112442347	amide biosynthetic process (GO:0043604 ) , peptide biosynthetic process (GO:0043043 )	ribosome (GO:0005840),nuclear lumen (GO:0031981),nucleus (GO:0005634),nucleolus (GO:0005730)	RNA binding (GO:0046872)	-	Formation of a pool of free 40S subunits;L13a-mediated translational silencing of Ceruloplasmin expression;SRP-dependent cotranslational protein targeting to membrane;Nonsense Mediated Decay (NMD) enhanced by the Exon Junction Complex (EJC);Nonsense Mediated Decay (NMD) independent of the Exon Junction Complex (EJC);Major pathway of rRNA processing in the nucleolus and cytosol;GTP hydrolysis and …	Metabolism of proteins ( Reactome),Metabolism of RNA ( Reactome)
LOC112442408	RNA-templated DNA biosynthetic process (GO:0006278)	-	RNA-directed DNA polymerase activity (GO:0016779)	-	-	-
LOC504548	response to stimulus (GO:0050896)	-	protein binding (GO:0140640),protein-containing complex binding (GO:0016787)	-	The proton buffering model;Formation of ATP by chemiosmotic coupling;Thiamine metabolism;Purine metabolism;Photosynthesis;Oxidative phosphorylation	Metabolism ( Reactome)
LOC508628	amide biosynthetic process (GO:0043604 ) , peptide biosynthetic process (GO:0043043 )	ribosome (GO:0005840),nucleus (GO:0005634)	structural constituent of ribosome (GO:0005515)	-	SRP-dependent cotranslational protein targeting to membrane;Formation of a pool of free 40S subunits;Peptide chain elongation;Formation of the ternary complex, and subsequently, the 43S complex;Eukaryotic Translation Termination;Translation initiation complex formation;Response of EIF2AK4 (GCN2) to amino acid deficiency;Ribosomal scanning and start codon recognition;GTP hydrolysis and joining of …	-
LOC514181	ribosome biogenesis (GO:0042254 ) , amide biosynthetic process (GO:0043604 ) , peptide biosynthetic process (GO:0043043 ) , protein-containing complex assembly (GO:0065003 )	ribosome (GO:0005840),nucleus (GO:0005634)	RNA binding (GO:0046872)	-	-	-
LOC616830	ribosome biogenesis (GO:0042254 ) , amide biosynthetic process (GO:0043604 ) , peptide biosynthetic process (GO:0043043 ) , protein-containing complex assembly (GO:0065003 )	ribosome (GO:0005840),nucleus (GO:0005634)	RNA binding (GO:0046872)	Class I Histocompatibility antigen, domains alpha 1 and 2	Prion disease;Pathways of neurodegeneration - multiple diseases;Alzheimer disease;Parkinson disease;Amyotrophic lateral sclerosis;Huntington disease;Diabetic cardiomyopathy;Retrograde endocannabinoid signaling;Ubiquinone and other terpenoid-quinone biosynthesis;Chemical carcinogenesis - reactive oxygen species;Thermogenesis;Oxidative phosphorylation	Human Diseases ( KEGG),Organismal Systems ( KEGG),Metabolism ( KEGG)
LOC783680	protein-containing complex assembly (GO:0065003 )	plasma membrane (GO:0005886)	protein-containing complex binding (GO:0016787)	-	SRP-dependent cotranslational protein targeting to membrane;Formation of a pool of free 40S subunits;Peptide chain elongation;Formation of the ternary complex, and subsequently, the 43S complex;Eukaryotic Translation Termination;Translation initiation complex formation;Response of EIF2AK4 (GCN2) to amino acid deficiency;Ribosomal scanning and start codon recognition;GTP hydrolysis and joining of …	-
LOC784208	amide biosynthetic process (GO:0043604 ) , peptide biosynthetic process (GO:0043043 )	ribosome (GO:0005840)	RNA binding (GO:0046872)	-	-	-
LOC788541	ribosome biogenesis (GO:0042254 ) , RNA metabolic process (GO:0016070 )	ribosome (GO:0005840)	RNA binding (GO:0046872)	-	-	-
MGAT5	-	-	-	-	-	-
MGC126945	-	integral component of membrane (GO:0016021)	-	-	G alpha (i) signalling events;Class C/3 (Metabotropic glutamate/pheromone receptors)	Signal Transduction ( Reactome)
MSTRG.10025	RNA-templated DNA biosynthetic process (GO:0006278)	intracellular anatomical structure (GO:0005622),cytoplasm (GO:0005737)	RNA-directed DNA polymerase activity (GO:0016779)	REL proto-oncogene, NF-kB subunit	-	-
MSTRG.1013	RNA-templated DNA biosynthetic process (GO:0006278)	-	RNA-directed DNA polymerase activity (GO:0016779)	Reverse transcriptase (RNA-dependent DNA polymerase)	Minus-strand DNA synthesis	Disease ( Reactome)
MSTRG.1061	-	-	-	Reverse transcriptase (RNA-dependent DNA polymerase)	ABC-family proteins mediated transport	Transport of small molecules ( Reactome)
MSTRG.10971	RNA-templated DNA biosynthetic process (GO:0006278)	nuclear lumen (GO:0031981),nucleus (GO:0005634),nucleolus (GO:0005730)	RNA-directed DNA polymerase activity (GO:0016779)	-	Minus-strand DNA synthesis	Disease ( Reactome)
MSTRG.11447	ribosome biogenesis (GO:0042254 ) , amide biosynthetic process (GO:0043604 ) , cytoskeleton organization (GO:0007010 ) , RNA metabolic process (GO:0016070 ) , peptide biosynthetic process (GO:0043043 ) , protein-containing complex assembly (GO:0065003 )	ribosome (GO:0005840),nuclear lumen (GO:0031981),nucleus (GO:0005634),nucleolus (GO:0005730)	RNA binding (GO:0046872)	MKL myocardin-like protein 1	Minus-strand DNA synthesis	Disease ( Reactome)
MSTRG.11632	RNA-templated DNA biosynthetic process (GO:0006278)	nucleus (GO:0005634)	RNA-directed DNA polymerase activity (GO:0016779)	Gag P30 core shell protein	Minus-strand DNA synthesis	Disease ( Reactome)
MSTRG.11737	RNA-templated DNA biosynthetic process (GO:0006278)	-	RNA-directed DNA polymerase activity (GO:0016779)	-	Minus-strand DNA synthesis;EPH-Ephrin signaling	Disease ( Reactome),Developmental Biology ( Reactome)
MSTRG.11799	ribosome biogenesis (GO:0042254 ) , amide biosynthetic process (GO:0043604 ) , RNA metabolic process (GO:0016070 ) , peptide biosynthetic process (GO:0043043 )	ribosome (GO:0005840),nuclear lumen (GO:0031981),nucleus (GO:0005634),nucleolus (GO:0005730)	RNA binding (GO:0046872)	-	Formation of a pool of free 40S subunits;L13a-mediated translational silencing of Ceruloplasmin expression;SRP-dependent cotranslational protein targeting to membrane;Nonsense Mediated Decay (NMD) enhanced by the Exon Junction Complex (EJC);Nonsense Mediated Decay (NMD) independent of the Exon Junction Complex (EJC)	Metabolism of proteins ( Reactome),Metabolism of RNA ( Reactome)
MSTRG.12186	-	-	-	-	-	-
MSTRG.12217	-	-	nucleic acid binding (GO:0016772)	Reverse transcriptase (RNA-dependent DNA polymerase)	-	-
MSTRG.13072	-	-	-	peptidyl-dipeptidase inhibitor activity	-	-
MSTRG.1320	RNA-templated DNA biosynthetic process (GO:0006278)	intracellular non-membrane-bounded organelle (GO:0043232)	RNA-directed DNA polymerase activity (GO:0016779)	-	Minus-strand DNA synthesis	Disease ( Reactome)
MSTRG.13473	RNA-templated DNA biosynthetic process (GO:0006278)	-	RNA-directed DNA polymerase activity (GO:0016779)	-	Minus-strand DNA synthesis	Disease ( Reactome)
MSTRG.14436	-	-	-	-	-	-
MSTRG.145	-	-	-	Zinc finger protein	-	-
MSTRG.14932	protein modification process (GO:0036211), regulation of protein metabolic process (GO:0051246), sensory perception (GO:0007600), macromolecule modification (GO:0043412)	intracellular membrane-bounded organelle (GO:0043231)	transmembrane signaling receptor activity (GO:0003676)	Homocysteine inducible ER protein with ubiquitin like domain 1	ABC-family proteins mediated transport	Transport of small molecules ( Reactome)
MSTRG.16083	RNA-templated DNA biosynthetic process (GO:0006278)	-	RNA-directed DNA polymerase activity (GO:0016779)	Reverse transcriptase (RNA-dependent DNA polymerase)	Minus-strand DNA synthesis;ABC-family proteins mediated transport	Disease ( Reactome),Transport of small molecules ( Reactome)
MSTRG.16435	-	-	protein binding (GO:0005515)	-	EGFR downregulation;Regulation of innate immune responses to cytosolic DNA;Translesion Synthesis by POLH;AUF1 (hnRNP D0) binds and destabilizes mRNA;Deactivation of the beta-catenin transactivating complex;Degradation of beta-catenin by the destruction complex;TRAF6-mediated induction of TAK1 complex within TLR4 complex;Regulation of RUNX2 expression and activity;TGF-beta receptor signaling in EM…	Vesicle-mediated transport (Reactome),Transport of small molecules (Reactome),Signal Transduction (Reactome),Protein localization (Reactome),Programmed Cell Death (Reactome),Metabolism of RNA (Reactome),Metabolism of proteins (Reactome),Immune System (Reactome),Gene expression (Transcription) (Reactome),DNA Replication (Reactome),DNA Repair (Reactome),Developmental Biology (Reactome),Cellular res…
MSTRG.16662	RNA-templated DNA biosynthetic process (GO:0006278)	intracellular non-membrane-bounded organelle (GO:0043232)	RNA-directed DNA polymerase activity (GO:0016779)	-	Minus-strand DNA synthesis	Disease ( Reactome)
MSTRG.1679	-	-	-	-	G alpha (i) signalling events;Class C/3 (Metabotropic glutamate/pheromone receptors)	Signal Transduction ( Reactome)
MSTRG.17617	ribosome biogenesis (GO:0042254 ) , amide biosynthetic process (GO:0043604 ) , RNA metabolic process (GO:0016070 ) , peptide biosynthetic process (GO:0043043 )	ribosome (GO:0005840)	RNA binding (GO:0046872)	-	Formation of a pool of free 40S subunits;L13a-mediated translational silencing of Ceruloplasmin expression;SRP-dependent cotranslational protein targeting to membrane;Nonsense Mediated Decay (NMD) enhanced by the Exon Junction Complex (EJC);Nonsense Mediated Decay (NMD) independent of the Exon Junction Complex (EJC)	Metabolism of proteins ( Reactome),Metabolism of RNA ( Reactome)
MSTRG.17865	RNA-templated DNA biosynthetic process (GO:0006278)	intracellular anatomical structure (GO:0005622),cytoplasm (GO:0005737)	RNA-directed DNA polymerase activity (GO:0016779)	-	Minus-strand DNA synthesis;EPH-Ephrin signaling	Disease ( Reactome),Developmental Biology ( Reactome)
MSTRG.18213	RNA-templated DNA biosynthetic process (GO:0006278)	nuclear lumen (GO:0031981),nucleus (GO:0005634)	RNA-directed DNA polymerase activity (GO:0016779)	-	Minus-strand DNA synthesis	Disease ( Reactome)
MSTRG.1868	RNA-templated DNA biosynthetic process (GO:0006278)	intracellular non-membrane-bounded organelle (GO:0043232)	RNA-directed DNA polymerase activity (GO:0016779)	peptidyl-dipeptidase inhibitor activity	Minus-strand DNA synthesis	Disease ( Reactome)
MSTRG.1903	RNA-templated DNA biosynthetic process (GO:0006278)	-	RNA-directed DNA polymerase activity (GO:0016779)	-	Minus-strand DNA synthesis	Disease ( Reactome)
MSTRG.19482	RNA metabolic process (GO:0016070 )	nuclear lumen (GO:0031981),nucleus (GO:0005634)	nucleic acid binding (GO:0016772)	-	-	-
MSTRG.20378	RNA-templated DNA biosynthetic process (GO:0006278)	nuclear lumen (GO:0031981),nucleus (GO:0005634),nucleolus (GO:0005730)	RNA-directed DNA polymerase activity (GO:0016779)	bromodomain adjacent to zinc finger domain, 1B	Apoptosis;Lysosome	Cellular Processes ( KEGG)
MSTRG.20895	RNA-templated DNA biosynthetic process (GO:0006278)	intracellular membrane-bounded organelle (GO:0043231)	RNA-directed DNA polymerase activity (GO:0016779)	Endonuclease-reverse transcriptase	Minus-strand DNA synthesis	Disease ( Reactome)
MSTRG.2248	transport (GO:0006810),intracellular signal transduction (GO:0035556),regulation of cell communication (GO:0010646),regulation of signal transduction (GO:0009966)	intracellular non-membrane-bounded organelle (GO:0043232)	metal ion binding (GO:0043169)	-	Striated Muscle Contraction	Muscle contraction ( Reactome)
MSTRG.22666	ribosome biogenesis (GO:0042254 ) , amide biosynthetic process (GO:0043604 ) , peptide biosynthetic process (GO:0043043 ) , protein-containing complex assembly (GO:0065003 )	ribosome (GO:0005840),nucleus (GO:0005634)	RNA binding (GO:0046872)	-	-	-
MSTRG.22937	amide biosynthetic process (GO:0043604 ) , peptide biosynthetic process (GO:0043043 )	ribosome (GO:0005840),nuclear lumen (GO:0031981),nucleus (GO:0005634),nucleolus (GO:0005730)	RNA binding (GO:0046872)	40S ribosomal protein	Serine biosynthesis	Metabolism ( Reactome)
MSTRG.2633	-	-	protein binding (GO:0140640)	Cell division	PI3K-Akt signaling pathway	Environmental Information Processing ( KEGG)
MSTRG.2859	RNA metabolic process (GO:0016070 )	nuclear lumen (GO:0031981),nucleus (GO:0005634),nucleolus (GO:0005730)	nucleotidyltransferase activity (GO:0034061)	terminal uridylyltransferase	-	-
MSTRG.299	-	intracellular membrane-bounded organelle (GO:0043231)	-	-	-	-
MSTRG.3096	-	-	-	peptidyl-dipeptidase inhibitor activity	SRP-dependent cotranslational protein targeting to membrane;Formation of a pool of free 40S subunits;Peptide chain elongation;Formation of the ternary complex, and subsequently, the 43S complex;Eukaryotic Translation Termination;Translation initiation complex formation;Response of EIF2AK4 (GCN2) to amino acid deficiency;Ribosomal scanning and start codon recognition;GTP hydrolysis and joining of …	-
MSTRG.3463	-	-	catalytic activity (GO:0060089)	peptidyl-dipeptidase inhibitor activity	Peroxisome	Cellular Processes ( KEGG)
MSTRG.3659	immune system process (GO:0002376)	integral component of membrane (GO:0016021)	-	Immunoglobulin V-set domain	Minus-strand DNA synthesis;ABC-family proteins mediated transport	Disease ( Reactome),Transport of small molecules ( Reactome)
MSTRG.3665	RNA-templated DNA biosynthetic process (GO:0006278)	-	RNA-directed DNA polymerase activity (GO:0016779)	Immunoglobulin V-set domain	G alpha (i) signalling events;Minus-strand DNA synthesis;Class C/3 (Metabotropic glutamate/pheromone receptors);Chagas disease;Natural killer cell mediated cytotoxicity;Th1 and Th2 cell differentiation;Th17 cell differentiation;Human immunodeficiency virus 1 infection;Epstein-Barr virus infection;T cell receptor signaling pathway;PD-L1 expression and PD-1 checkpoint pathway in cancer	Signal Transduction ( Reactome),Disease ( Reactome),Human Diseases ( KEGG),Organismal Systems ( KEGG)
MSTRG.3829	-	-	-	Endonuclease-reverse transcriptase	Minus-strand DNA synthesis	Disease ( Reactome)
MSTRG.4035	-	-	-	-	-	-
MSTRG.4064	-	-	-	Endonuclease/Exonuclease/phosphatase family	-	-
MSTRG.423	-	-	-	Reverse transcriptase (RNA-dependent DNA polymerase)	ABC-family proteins mediated transport	Transport of small molecules ( Reactome)
MSTRG.4342	RNA-templated DNA biosynthetic process (GO:0006278)	nuclear lumen (GO:0031981),nucleus (GO:0005634),nucleolus (GO:0005730)	RNA-directed DNA polymerase activity (GO:0016779)	NACHT, LRR and PYD domains-containing protein	Ceramide signalling;Kinesins;Chagas disease;Primary immunodeficiency;Th1 and Th2 cell differentiation;Th17 cell differentiation;Human immunodeficiency virus 1 infection;Hematopoietic cell lineage;Measles;Human T-cell leukemia virus 1 infection;Epstein-Barr virus infection;T cell receptor signaling pathway;PD-L1 expression and PD-1 checkpoint pathway in cancer	Signal Transduction ( Reactome),Hemostasis ( Reactome),Human Diseases ( KEGG),Organismal Systems ( KEGG)
MSTRG.479	RNA-templated DNA biosynthetic process (GO:0006278)	intracellular anatomical structure (GO:0005622),cytoplasm (GO:0005737),cell junction (GO:0030054)	RNA-directed DNA polymerase activity (GO:0016779)	Reverse transcriptase (RNA-dependent DNA polymerase)	Minus-strand DNA synthesis	Disease ( Reactome)
MSTRG.5660	protein-containing complex assembly (GO:0065003 )	cellular anatomical entity (GO:0110165),protein-containing complex (GO:0032991)	nucleic acid binding (GO:0016772),cation binding (GO:0140097)	-	Condensation of Prophase Chromosomes;Recognition and association of DNA glycosylase with site containing an affected purine;Cleavage of the damaged purine;Recruitment and ATM-mediated phosphorylation of repair and signaling proteins at DNA double strand breaks;Formation of the beta-catenin:TCF transactivating complex;Inhibition of DNA recombination at telomere	Cell Cycle ( Reactome),DNA Repair ( Reactome),Signal Transduction ( Reactome)
MSTRG.5714	ribosome biogenesis (GO:0042254 ) , amide biosynthetic process (GO:0043604 ) , peptide biosynthetic process (GO:0043043 ) , protein-containing complex assembly (GO:0065003 )	ribosome (GO:0005840),nucleus (GO:0005634)	RNA binding (GO:0046872)	rRNA binding	Coronavirus disease - COVID-19;Ribosome	Human Diseases ( KEGG),Genetic Information Processing ( KEGG)
MSTRG.5840	RNA-templated DNA biosynthetic process (GO:0006278)	-	RNA-directed DNA polymerase activity (GO:0016779)	Endonuclease-reverse transcriptase	Minus-strand DNA synthesis	Disease ( Reactome)
MSTRG.7036	-	-	-	-	-	-
MSTRG.7152	organonitrogen compound metabolic process (GO:1901564),protein metabolic process (GO:0019538),macromolecule metabolic process (GO:0043170)	-	hydrolase activity (GO:0038023)	peptidyl-dipeptidase inhibitor activity	ABC-family proteins mediated transport	Transport of small molecules ( Reactome)
MSTRG.7933	cellular component assembly (GO:0022607), sensory perception (GO:0007600), organelle organization (GO:0006996)	intracellular membrane-bounded organelle (GO:0043231)	cytoskeletal protein binding (GO:0097159),transmembrane signaling receptor activity (GO:0003676)	-	Platelet degranulation	Hemostasis ( Reactome)
MSTRG.7966	protein modification process (GO:0036211), macromolecule modification (GO:0043412)	nucleus (GO:0005634)	metal ion binding (GO:0043169)	-	-	-
MSTRG.8152	RNA metabolic process (GO:0016070 )	-	nucleic acid binding (GO:0016772)	Reverse transcriptase (RNA-dependent DNA polymerase)	Platelet degranulation	Hemostasis ( Reactome)
MSTRG.8655	-	-	-	Reverse transcriptase (RNA-dependent DNA polymerase)	-	-
MSTRG.8792	-	-	-	Reverse transcriptase (RNA-dependent DNA polymerase)	G alpha (i) signalling events;Class C/3 (Metabotropic glutamate/pheromone receptors)	Signal Transduction ( Reactome),Signal Transduction ( Reactome)
MSTRG.9162	-	-	-	-	G alpha (i) signalling events;Class C/3 (Metabotropic glutamate/pheromone receptors)	Signal Transduction ( Reactome)
MSTRG.9320	-	-	protein binding (GO:0140640)	F-box only protein 34	Minus-strand DNA synthesis	Disease ( Reactome)
MSTRG.9460	amide biosynthetic process (GO:0043604 ) , peptide biosynthetic process (GO:0043043 )	ribosome (GO:0005840)	RNA binding (GO:0046872)	-	-	-
MSTRG.9785	-	-	-	-	-	-
MSTRG.985	RNA-templated DNA biosynthetic process (GO:0006278)	integral component of membrane (GO:0016021)	RNA-directed DNA polymerase activity (GO:0016779)	peptidyl-dipeptidase inhibitor activity	-	-
MYL12A	cytoskeleton organization (GO:0007010 )	intracellular non-membrane-bounded organelle (GO:0043232)	metal ion binding (GO:0043169)	Cell division cycle 37	Antigen processing and presentation;Cellular senescence;Human immunodeficiency virus 1 infection;Allograft rejection;Graft-versus-host disease;Viral myocarditis;Human cytomegalovirus infection;Human papillomavirus infection;Kaposi sarcoma-associated herpesvirus infection;Human T-cell leukemia virus 1 infection;Autoimmune thyroid disease;Epstein-Barr virus infection;Herpes simplex virus 1 infectio…	Organismal Systems ( KEGG),Cellular Processes ( KEGG),Human Diseases ( KEGG),Environmental Information Processing ( KEGG)
MYL6	-	intracellular anatomical structure (GO:0005622)	metal ion binding (GO:0043169)	-	Thiamine metabolism;Purine metabolism	Metabolism ( KEGG)
ND2	protein-containing complex assembly (GO:0065003 )	intracellular membrane-bounded organelle (GO:0043231)	catalytic activity (GO:0060089)	-	Complex I biogenesis;Ubiquinone and other terpenoid-quinone biosynthesis;Oxidative phosphorylation	Metabolism ( Reactome)
ND4L	protein-containing complex assembly (GO:0065003 )	intracellular membrane-bounded organelle (GO:0043231)	catalytic activity (GO:0060089)	Core subunit of the mitochondrial membrane respiratory chain NADH dehydrogenase (Complex I) that is believed to belong to the minimal assembly required for catalysis. Complex I functions in the transfer of electrons from NADH to the respiratory chain. The immediate electron acceptor for the enzyme is believed to be ubiquinone	-	-
ND5	protein-containing complex assembly (GO:0065003 )	intracellular membrane-bounded organelle (GO:0043231)	catalytic activity (GO:0060089)	-	Formation of ATP by chemiosmotic coupling;Photosynthesis;Oxidative phosphorylation	Metabolism ( Reactome)
NDUFA4	cellular process (GO:0009987)	-	-	-	-	-
OAZ1	organonitrogen compound biosynthetic process (GO:1901566), regulation of protein metabolic process (GO:0051246), cellular nitrogen compound biosynthetic process (GO:0044271)	nucleus (GO:0005634)	-	-	-	-
PFDN5	RNA metabolic process (GO:0016070 )	nucleus (GO:0005634)	protein binding (GO:0140640)	Taste receptor protein (TAS2R)	ABC-family proteins mediated transport	Transport of small molecules ( Reactome)
PLAC8	RNA-templated DNA biosynthetic process (GO:0006278)	intracellular non-membrane-bounded organelle (GO:0043232)	RNA-directed DNA polymerase activity (GO:0016779)	-	Minus-strand DNA synthesis	Disease ( Reactome)
PPIB	protein modification process (GO:0036211), macromolecule modification (GO:0043412)	nuclear lumen (GO:0031981),nucleus (GO:0005634)	protein binding (GO:0140640)	Cyclophilin type peptidyl-prolyl cis-trans isomerase/CLD	Cytoprotection by HMOX1;TP53 Regulates Metabolic Genes;The proton buffering model;Respiratory electron transport;Prion disease;Pathways of neurodegeneration - multiple diseases;Non-alcoholic fatty liver disease;Alzheimer disease;Parkinson disease;Amyotrophic lateral sclerosis;Huntington disease;Diabetic cardiomyopathy;Chemical carcinogenesis - reactive oxygen species;Thermogenesis;Cardiac muscle …	Cellular responses to stimuli ( Reactome),Gene expression (Transcription) ( Reactome),Metabolism ( Reactome),Human Diseases ( KEGG),Organismal Systems ( KEGG)
RAB11FIP4	-	-	-	-	-	-
RAB13	-	ribosome (GO:0005840)	structural constituent of ribosome (GO:0005515)	peptidyl-dipeptidase inhibitor activity	Minus-strand DNA synthesis	Disease ( Reactome)
RACK1	amide biosynthetic process (GO:0043604 ) , peptide biosynthetic process (GO:0043043 ) , protein-containing complex assembly (GO:0065003 )	ribosome (GO:0005840),nuclear lumen (GO:0031981),nucleus (GO:0005634)	transferase activity, transferring phosphorus-containing groups (GO:0008092)	-	-	-
RBM3	-	-	RNA binding (GO:0046872)	-	-	-
RHEX	RNA-templated DNA biosynthetic process (GO:0006278)	-	RNA-directed DNA polymerase activity (GO:0016779)	peptidyl-dipeptidase inhibitor activity	Minus-strand DNA synthesis	Disease ( Reactome)
RILPL2	RNA-templated DNA biosynthetic process (GO:0006278)	intracellular non-membrane-bounded organelle (GO:0043232)	RNA-directed DNA polymerase activity (GO:0016779)	RILP-like protein 2	Coronavirus disease - COVID-19;Ribosome	Human Diseases ( KEGG),Genetic Information Processing ( KEGG)
RPL10A	ribosome biogenesis (GO:0042254 ) , amide biosynthetic process (GO:0043604 ) , RNA metabolic process (GO:0016070 ) , peptide biosynthetic process (GO:0043043 )	ribosome (GO:0005840)	RNA binding (GO:0046872)	ribosomal protein	L13a-mediated translational silencing of Ceruloplasmin expression;GTP hydrolysis and joining of the 60S ribosomal subunit;Nonsense Mediated Decay (NMD) enhanced by the Exon Junction Complex (EJC);Nonsense Mediated Decay (NMD) independent of the Exon Junction Complex (EJC);Major pathway of rRNA processing in the nucleolus and cytosol;SRP-dependent cotranslational protein targeting to membrane;Coro…	Metabolism of proteins ( Reactome),Metabolism of RNA ( Reactome),Human Diseases ( KEGG),Genetic Information Processing ( KEGG)
RPL12	RNA-templated DNA biosynthetic process (GO:0006278)	ribosome (GO:0005840)	RNA-directed DNA polymerase activity (GO:0016779)	Solute carrier family 2 (facilitated glucose transporter), member	Formation of a pool of free 40S subunits;Formation of the ternary complex, and subsequently, the 43S complex;SRP-dependent cotranslational protein targeting to membrane;Nonsense Mediated Decay (NMD) enhanced by the Exon Junction Complex (EJC);Nonsense Mediated Decay (NMD) independent of the Exon Junction Complex (EJC);Coronavirus disease - COVID-19;Ribosome	-
RPL13A	amide biosynthetic process (GO:0043604 ) , peptide biosynthetic process (GO:0043043 ) , protein-containing complex assembly (GO:0065003 )	ribosome (GO:0005840)	RNA binding (GO:0046872)	-	-	-
RPL14	ribosome biogenesis (GO:0042254 ) , amide biosynthetic process (GO:0043604 ) , peptide biosynthetic process (GO:0043043 )	ribosome (GO:0005840)	RNA binding (GO:0046872)	-	-	-
RPL15	amide biosynthetic process (GO:0043604 ) , peptide biosynthetic process (GO:0043043 )	ribosome (GO:0005840),nucleus (GO:0005634)	RNA binding (GO:0046872)	-	-	-
RPL17	amide biosynthetic process (GO:0043604 ) , peptide biosynthetic process (GO:0043043 )	ribosome (GO:0005840)	structural constituent of ribosome (GO:0005515)	-	Minus-strand DNA synthesis	Disease ( Reactome)
RPL18	amide biosynthetic process (GO:0043604 ) , peptide biosynthetic process (GO:0043043 )	ribosome (GO:0005840)	structural constituent of ribosome (GO:0005515)	-	-	-
RPL19	amide biosynthetic process (GO:0043604 ) , peptide biosynthetic process (GO:0043043 )	ribosome (GO:0005840),nuclear lumen (GO:0031981),nucleus (GO:0005634),nucleolus (GO:0005730)	RNA binding (GO:0046872)	-	L13a-mediated translational silencing of Ceruloplasmin expression;GTP hydrolysis and joining of the 60S ribosomal subunit;Nonsense Mediated Decay (NMD) enhanced by the Exon Junction Complex (EJC);Nonsense Mediated Decay (NMD) independent of the Exon Junction Complex (EJC);Major pathway of rRNA processing in the nucleolus and cytosol;SRP-dependent cotranslational protein targeting to membrane	Metabolism of proteins ( Reactome),Metabolism of RNA ( Reactome)
RPL21	RNA-templated DNA biosynthetic process (GO:0006278)	-	RNA-directed DNA polymerase activity (GO:0016779)	Reverse transcriptase (RNA-dependent DNA polymerase)	Minus-strand DNA synthesis	Disease ( Reactome)
RPL22	amide biosynthetic process (GO:0043604 ) , peptide biosynthetic process (GO:0043043 )	ribosome (GO:0005840),nucleus (GO:0005634)	RNA binding (GO:0046872)	-	-	-
RPL23	ribosome biogenesis (GO:0042254 ) , amide biosynthetic process (GO:0043604 ) , RNA metabolic process (GO:0016070 ) , peptide biosynthetic process (GO:0043043 ) , protein-containing complex assembly (GO:0065003 )	ribosome (GO:0005840),nuclear lumen (GO:0031981),nucleus (GO:0005634),nucleolus (GO:0005730)	RNA binding (GO:0046872)	Ribosomal protein L23, N-terminal domain	Coronavirus disease - COVID-19;Ribosome	Human Diseases ( KEGG),Genetic Information Processing ( KEGG)
RPL23A	ribosome biogenesis (GO:0042254 ) , amide biosynthetic process (GO:0043604 ) , peptide biosynthetic process (GO:0043043 ) , protein-containing complex assembly (GO:0065003 )	ribosome (GO:0005840),nucleus (GO:0005634)	RNA binding (GO:0046872)	Ribosomal protein L23, N-terminal domain	Coronavirus disease - COVID-19;Ribosome	Human Diseases ( KEGG),Genetic Information Processing ( KEGG)
RPL24	ribosome biogenesis (GO:0042254 ) , amide biosynthetic process (GO:0043604 ) , peptide biosynthetic process (GO:0043043 ) , protein-containing complex assembly (GO:0065003 )	ribosome (GO:0005840)	RNA binding (GO:0046872)	-	G alpha (i) signalling events;Class C/3 (Metabotropic glutamate/pheromone receptors)	Signal Transduction ( Reactome)
RPL27	ribosome biogenesis (GO:0042254 ) , amide biosynthetic process (GO:0043604 ) , RNA metabolic process (GO:0016070 ) , peptide biosynthetic process (GO:0043043 )	ribosome (GO:0005840),nuclear lumen (GO:0031981),nucleus (GO:0005634),nucleolus (GO:0005730)	structural constituent of ribosome (GO:0005515)	Ribosomal L27e protein family	Coronavirus disease - COVID-19;Ribosome	Human Diseases ( KEGG),Genetic Information Processing ( KEGG)
RPL29	amide biosynthetic process (GO:0043604 ) , peptide biosynthetic process (GO:0043043 )	ribosome (GO:0005840)	structural constituent of ribosome (GO:0005515)	-	-	-
RPL30	-	ribosome (GO:0005840)	RNA binding (GO:0046872)	-	Formation of a pool of free 40S subunits;L13a-mediated translational silencing of Ceruloplasmin expression;SRP-dependent cotranslational protein targeting to membrane;Nonsense Mediated Decay (NMD) enhanced by the Exon Junction Complex (EJC);Nonsense Mediated Decay (NMD) independent of the Exon Junction Complex (EJC)	Metabolism of proteins ( Reactome),Metabolism of RNA ( Reactome)
RPL32	amide biosynthetic process (GO:0043604 ) , peptide biosynthetic process (GO:0043043 )	ribosome (GO:0005840)	structural constituent of ribosome (GO:0005515)	-	Formation of a pool of free 40S subunits;L13a-mediated translational silencing of Ceruloplasmin expression;SRP-dependent cotranslational protein targeting to membrane;Nonsense Mediated Decay (NMD) enhanced by the Exon Junction Complex (EJC);Nonsense Mediated Decay (NMD) independent of the Exon Junction Complex (EJC);Major pathway of rRNA processing in the nucleolus and cytosol;GTP hydrolysis and …	Metabolism of proteins ( Reactome),Metabolism of RNA ( Reactome)
RPL34	amide biosynthetic process (GO:0043604 ) , peptide biosynthetic process (GO:0043043 )	ribosome (GO:0005840)	transmembrane signaling receptor activity (GO:0003676)	-	Minus-strand DNA synthesis	Disease ( Reactome)
RPL35	ribosome biogenesis (GO:0042254 ) , amide biosynthetic process (GO:0043604 ) , RNA metabolic process (GO:0016070 ) , peptide biosynthetic process (GO:0043043 )	ribosome (GO:0005840)	RNA binding (GO:0046872)	-	-	-
RPL36	amide biosynthetic process (GO:0043604 ) , peptide biosynthetic process (GO:0043043 ) , protein-containing complex assembly (GO:0065003 )	ribosome (GO:0005840)	nucleic acid binding (GO:0016772)	Translation initiation factor eIF-2B subunit gamma	Minus-strand DNA synthesis;Primary immunodeficiency;Natural killer cell mediated cytotoxicity;Ras signaling pathway;Th1 and Th2 cell differentiation;Th17 cell differentiation;Yersinia infection;NF-kappa B signaling pathway;T cell receptor signaling pathway;PD-L1 expression and PD-1 checkpoint pathway in cancer	Disease ( Reactome),Human Diseases ( KEGG),Organismal Systems ( KEGG),Environmental Information Processing ( KEGG)
RPL37	amide biosynthetic process (GO:0043604 ) , peptide biosynthetic process (GO:0043043 )	ribosome (GO:0005840)	metal ion binding (GO:0043169),RNA binding (GO:0046872)	ribosomal protein	Coronavirus disease - COVID-19;Ribosome	Human Diseases ( KEGG),Genetic Information Processing ( KEGG)
RPL37A	amide biosynthetic process (GO:0043604 ) , peptide biosynthetic process (GO:0043043 )	ribosome (GO:0005840)	metal ion binding (GO:0043169)	-	-	-
RPL38	ribosome biogenesis (GO:0042254 ) , amide biosynthetic process (GO:0043604 ) , peptide biosynthetic process (GO:0043043 ) , protein-containing complex assembly (GO:0065003 )	ribosome (GO:0005840)	structural constituent of ribosome (GO:0005515)	-	-	-
RPL39	amide biosynthetic process (GO:0043604 ) , peptide biosynthetic process (GO:0043043 )	ribosome (GO:0005840)	structural constituent of ribosome (GO:0005515)	single-strand selective uracil DNA N-glycosylase activity	Minus-strand DNA synthesis	Disease ( Reactome)
RPL4	amide biosynthetic process (GO:0043604 ) , peptide biosynthetic process (GO:0043043 )	ribosome (GO:0005840)	RNA binding (GO:0046872)	-	-	-
RPL5	RNA-templated DNA biosynthetic process (GO:0006278)	ribosome (GO:0005840),nuclear lumen (GO:0031981),nucleus (GO:0005634),nucleolus (GO:0005730)	RNA-directed DNA polymerase activity (GO:0016779)	-	Minus-strand DNA synthesis	Disease ( Reactome)
RPL6	cellular component organization (GO:0016043)	nucleus (GO:0005634)	catalytic activity (GO:0060089)	Reverse transcriptase (RNA-dependent DNA polymerase)	Coronavirus disease - COVID-19;Ribosome	Human Diseases ( KEGG),Genetic Information Processing ( KEGG)
RPL7	ribosome biogenesis (GO:0042254 ) , RNA metabolic process (GO:0016070 )	ribosome (GO:0005840),nuclear lumen (GO:0031981),nucleus (GO:0005634),nucleolus (GO:0005730)	RNA binding (GO:0046872)	Taste receptor protein (TAS2R)	G alpha (i) signalling events;Class C/3 (Metabotropic glutamate/pheromone receptors);Taste transduction	Signal Transduction ( Reactome),Organismal Systems ( KEGG)
RPL7A	ribosome biogenesis (GO:0042254 ) , RNA metabolic process (GO:0016070 )	ribosome (GO:0005840),nuclear lumen (GO:0031981),nucleus (GO:0005634),nucleolus (GO:0005730)	RNA binding (GO:0046872)	-	Formation of a pool of free 40S subunits;L13a-mediated translational silencing of Ceruloplasmin expression;SRP-dependent cotranslational protein targeting to membrane;Nonsense Mediated Decay (NMD) enhanced by the Exon Junction Complex (EJC);Nonsense Mediated Decay (NMD) independent of the Exon Junction Complex (EJC)	Metabolism of proteins ( Reactome),Metabolism of RNA ( Reactome)
RPL9	RNA-templated DNA biosynthetic process (GO:0006278)	intracellular non-membrane-bounded organelle (GO:0043232)	RNA-directed DNA polymerase activity (GO:0016779)	Reverse transcriptase (RNA-dependent DNA polymerase)	Minus-strand DNA synthesis	Disease ( Reactome)
RPLP0	ribosome biogenesis (GO:0042254 )	ribosome (GO:0005840),nucleus (GO:0005634)	-	-	Formation of the ternary complex, and subsequently, the 43S complex;L13a-mediated translational silencing of Ceruloplasmin expression;SRP-dependent cotranslational protein targeting to membrane;Formation of a pool of free 40S subunits;Translation initiation complex formation;Nonsense Mediated Decay (NMD) enhanced by the Exon Junction Complex (EJC);Nonsense Mediated Decay (NMD) independent of the …	-
RPLP1	amide biosynthetic process (GO:0043604 ) , peptide biosynthetic process (GO:0043043 )	ribosome (GO:0005840)	structural constituent of ribosome (GO:0005515),protein-containing complex binding (GO:0016787)	-	-	-
RPLP2	amide biosynthetic process (GO:0043604 ) , peptide biosynthetic process (GO:0043043 )	ribosome (GO:0005840)	structural constituent of ribosome (GO:0005515)	-	Formation of a pool of free 40S subunits;L13a-mediated translational silencing of Ceruloplasmin expression;SRP-dependent cotranslational protein targeting to membrane;Nonsense Mediated Decay (NMD) enhanced by the Exon Junction Complex (EJC);Nonsense Mediated Decay (NMD) independent of the Exon Junction Complex (EJC)	Metabolism of proteins ( Reactome),Metabolism of RNA ( Reactome)
RPS10	-	ribosome (GO:0005840),nuclear lumen (GO:0031981),nucleus (GO:0005634),nucleolus (GO:0005730)	RNA binding (GO:0046872)	-	Formation of a pool of free 40S subunits;L13a-mediated translational silencing of Ceruloplasmin expression;SRP-dependent cotranslational protein targeting to membrane;Nonsense Mediated Decay (NMD) enhanced by the Exon Junction Complex (EJC);Nonsense Mediated Decay (NMD) independent of the Exon Junction Complex (EJC)	Metabolism of proteins ( Reactome), Metabolism of RNA ( Reactome)
RPS11	amide biosynthetic process (GO:0043604 ) , peptide biosynthetic process (GO:0043043 )	ribosome (GO:0005840)	RNA binding (GO:0046872)	rRNA binding	Base excision repair	Genetic Information Processing ( KEGG)
RPS12	amide biosynthetic process (GO:0043604 ) , peptide biosynthetic process (GO:0043043 )	ribosome (GO:0005840)	structural constituent of ribosome (GO:0005515)	Ribosomal protein S12	Minus-strand DNA synthesis	Disease ( Reactome)
RPS14	RNA-templated DNA biosynthetic process (GO:0006278)	intracellular non-membrane-bounded organelle (GO:0043232)	RNA-directed DNA polymerase activity (GO:0016779)	peptidyl-dipeptidase inhibitor activity	Minus-strand DNA synthesis	Disease ( Reactome)
RPS16	-	ribosome (GO:0005840)	-	-	-	-
RPS18	amide biosynthetic process (GO:0043604 ) , peptide biosynthetic process (GO:0043043 )	ribosome (GO:0005840),nucleus (GO:0005634)	RNA binding (GO:0046872)	Belongs to the universal ribosomal protein uS13 family	Minus-strand DNA synthesis	Disease ( Reactome)
RPS20	amide biosynthetic process (GO:0043604 ) , peptide biosynthetic process (GO:0043043 )	ribosome (GO:0005840)	RNA binding (GO:0046872)	-	Neutrophil degranulation;Protein methylation;Thiamine metabolism;Purine metabolism	Immune System ( Reactome),Metabolism of proteins ( Reactome),Metabolism ( KEGG)
RPS21	ribosome biogenesis (GO:0042254 ) , amide biosynthetic process (GO:0043604 ) , RNA metabolic process (GO:0016070 ) , peptide biosynthetic process (GO:0043043 )	ribosome (GO:0005840)	protein binding (GO:0140640),structural constituent of ribosome (GO:0005515)	-	-	-
RPS24	amide biosynthetic process (GO:0043604 ) , peptide biosynthetic process (GO:0043043 )	ribosome (GO:0005840)	structural constituent of ribosome (GO:0005515)	structural constituent of ribosome	Minus-strand DNA synthesis;Taste transduction	Disease ( Reactome),Organismal Systems ( KEGG)
RPS25	-	ribosome (GO:0005840)	structural constituent of ribosome (GO:0005515)	-	SRP-dependent cotranslational protein targeting to membrane;Formation of a pool of free 40S subunits;Peptide chain elongation;Formation of the ternary complex, and subsequently, the 43S complex;Eukaryotic Translation Termination;Translation initiation complex formation;Response of EIF2AK4 (GCN2) to amino acid deficiency;Ribosomal scanning and start codon recognition;GTP hydrolysis and joining of …	-
RPS26	amide biosynthetic process (GO:0043604 ) , peptide biosynthetic process (GO:0043043 )	ribosome (GO:0005840)	RNA binding (GO:0046872)	-	-	-
RPS27	ribosome biogenesis (GO:0042254 ) , amide biosynthetic process (GO:0043604 ) , RNA metabolic process (GO:0016070 ) , peptide biosynthetic process (GO:0043043 ) , protein-containing complex assembly (GO:0065003 )	ribosome (GO:0005840),nucleus (GO:0005634)	metal ion binding (GO:0043169),RNA binding (GO:0046872)	-	-	-
RPS27A	amide biosynthetic process (GO:0043604 ) , peptide biosynthetic process (GO:0043043 )	ribosome (GO:0005840),nucleus (GO:0005634)	metal ion binding (GO:0043169)	-	SRP-dependent cotranslational protein targeting to membrane;Formation of a pool of free 40S subunits;Peptide chain elongation;Eukaryotic Translation Termination;Response of EIF2AK4 (GCN2) to amino acid deficiency;GTP hydrolysis and joining of the 60S ribosomal subunit;Selenocysteine synthesis;Regulation of expression of SLITs and ROBOs;L13a-mediated translational silencing of Ceruloplasmin expres…	Metabolism of proteins ( Reactome),Cellular responses to stimuli ( Reactome),Metabolism (Reactome),Developmental Biology ( Reactome),Metabolism of RNA ( Reactome),Disease ( Reactome)
RPS3	DNA biosynthetic process (GO:0071897 ) , amide biosynthetic process (GO:0043604 ) , cytoskeleton organization (GO:0007010 ) , RNA metabolic process (GO:0016070 ) , peptide biosynthetic process (GO:0043043 ) , protein-containing complex assembly (GO:0065003 )	ribosome (GO:0005840),nuclear lumen (GO:0031981),nucleus (GO:0005634),nucleolus (GO:0005730)	RNA binding (GO:0046872),DNA polymerase activity (GO:0003723),nucleotidyltransferase activity (GO:0034061)	-	-	-
RPS3A	RNA-templated DNA biosynthetic process (GO:0006278)	ribosome (GO:0005840),nuclear lumen (GO:0031981),nucleus (GO:0005634),nucleolus (GO:0005730)	RNA-directed DNA polymerase activity (GO:0016779)	-	Minus-strand DNA synthesis;ABC-family proteins mediated transport	Disease ( Reactome),Transport of small molecules ( Reactome)
RPS6	amide biosynthetic process (GO:0043604 ) , peptide biosynthetic process (GO:0043043 )	ribosome (GO:0005840),nucleus (GO:0005634)	structural constituent of ribosome (GO:0005515)	40S ribosomal protein	-	-
RPS7	ribosome biogenesis (GO:0042254 ) , amide biosynthetic process (GO:0043604 ) , RNA metabolic process (GO:0016070 ) , peptide biosynthetic process (GO:0043043 )	ribosome (GO:0005840)	transmembrane signaling receptor activity (GO:0003676)	-	G alpha (i) signalling events;Lysosphingolipid and LPA receptors;Extra-nuclear estrogen signaling	Signal Transduction ( Reactome)
RPS8	ribosome biogenesis (GO:0042254 ) , amide biosynthetic process (GO:0043604 ) , RNA metabolic process (GO:0016070 ) , peptide biosynthetic process (GO:0043043 )	ribosome (GO:0005840)	structural constituent of ribosome (GO:0005515)	-	Sphingolipid de novo biosynthesis	Metabolism ( Reactome)
S100A10	cytoskeleton organization (GO:0007010 ) , RNA metabolic process (GO:0016070 )	nucleus (GO:0005634)	metal ion binding (GO:0043169)	-	-	-
S100A11	gene expression (GO:0010467), regulation of gene expression (GO:0010468)	plasma membrane (GO:0005886)	metal ion binding (GO:0043169)	-	Striated Muscle Contraction	Muscle contraction ( Reactome)
S1PR1	cytoskeleton organization (GO:0007010 )	nuclear lumen (GO:0031981),nucleus (GO:0005634)	transmembrane signaling receptor activity (GO:0003676)	-	-	-
SAMSN1	-	-	-	Reverse transcriptase (RNA-dependent DNA polymerase)	-	-
SEPT1	cellular process (GO:0009987),multicellular organismal process (GO:0032501)	intracellular non-membrane-bounded organelle (GO:0043232)	-	-	-	-
SERF2	-	-	-	4F5 protein family	Lysine degradation	Metabolism ( KEGG)
SRSF5	RNA metabolic process (GO:0016070 ) , protein-containing complex assembly (GO:0065003 )	nuclear lumen (GO:0031981),nucleus (GO:0005634),nucleolus (GO:0005730)	RNA binding (GO:0046872)	-	Thiamine metabolism;Purine metabolism	Metabolism ( KEGG)
SSR2	-	intracellular membrane-bounded organelle (GO:0043231)	-	-	-	-
ST6GAL1	-	-	-	Endonuclease-reverse transcriptase	Termination of O-glycan biosynthesis;N-Glycan antennae elongation;Sialic acid metabolism	Metabolism of proteins (Reactome)
TAGLN2	cell differentiation (GO:0030154)	intracellular non-membrane-bounded organelle (GO:0043232)	cytoskeletal protein binding (GO:0097159)	-	-	-
TMA7	-	-	-	-	-	-
TMSB10	cytoskeleton organization (GO:0007010 ) , protein-containing complex assembly (GO:0065003 )	intracellular non-membrane-bounded organelle (GO:0043232)	cytoskeletal protein binding (GO:0097159)	-	-	-
TMSB4X	cytoskeleton organization (GO:0007010 ) , protein-containing complex assembly (GO:0065003 )	intracellular non-membrane-bounded organelle (GO:0043232)	cytoskeletal protein binding (GO:0097159)	-	Platelet degranulation	Hemostasis ( Reactome)
TPT1	-	intracellular membrane-bounded organelle (GO:0043231),intracellular non-membrane-bounded organelle (GO:0043232)	metal ion binding (GO:0043169)	Transcription factor SPT20 homolog	Thiamine metabolism;Herpes simplex virus 1 infection;Purine metabolism	Metabolism ( KEGG),Human Diseases ( KEGG)
UBA52	amide biosynthetic process (GO:0043604 ) , peptide biosynthetic process (GO:0043043 )	ribosome (GO:0005840),nucleus (GO:0005634)	metal ion binding (GO:0043169)	-	Apelin signaling pathway;Coronavirus disease - COVID-19;PI3K-Akt signaling pathway;mTOR signaling pathway;EGFR tyrosine kinase inhibitor resistance;Proteoglycans in cancer;Insulin signaling pathway;Thermogenesis;Ribosome;HIF-1 signaling pathway	Environmental Information Processing ( KEGG),Human Diseases ( KEGG),Organismal Systems ( KEGG),Genetic Information Processing ( KEGG)
UBB	protein modification process (GO:0036211), regulation of protein metabolic process (GO:0051246), macromolecule modification (GO:0043412), organelle organization (GO:0006996)	nucleus (GO:0005634)	protein binding (GO:0140640)	-	-	-
UQCRH	RNA-templated DNA biosynthetic process (GO:0006278)	intracellular non-membrane-bounded organelle (GO:0043232)	RNA-directed DNA polymerase activity (GO:0016779)	Reverse transcriptase (RNA-dependent DNA polymerase)	Minus-strand DNA synthesis;ABC-family proteins mediated transport	Disease ( Reactome),Transport of small molecules ( Reactome)
ZC3H10	RNA metabolic process (GO:0016070 )	nucleus (GO:0005634)	metal ion binding (GO:0043169)	-	-	-
ZFP36L1	amide biosynthetic process (GO:0043604 ) , RNA metabolic process (GO:0016070 ) , peptide biosynthetic process (GO:0043043 )	nucleus (GO:0005634)	metal ion binding (GO:0043169),RNA binding (GO:0046872)	-	-	-

## Sheet: C
Geneids	Biological Process	Cellular Component	Molecular Function	EggNOG	Pathways	Pathway Categories
B2M	chromatin remodeling (GO:0006338)	nucleus (GO:0005634)	catalytic activity (GO:0003824)	-	Antigen Presentation: Folding, assembly and peptide loading of class I MHC;DAP12 signaling;ER-Phagosome pathway;Endosomal/Vacuolar pathway;Immunoregulatory interactions between a Lymphoid and a non-Lymphoid cell;Neutrophil degranulation	Immune System (Reactome)
H3F3A	-	nucleus (GO:0005634)	nucleic acid binding (GO:0016772)	-	-	-
LOC100294952	cellular component organization (GO:0016043)	nucleus (GO:0005634)	catalytic activity (GO:0060089)	Reverse transcriptase (RNA-dependent DNA polymerase)	-	-
MSTRG.6303	RNA-templated DNA biosynthetic process (GO:0006278)	intracellular non-membrane-bounded organelle (GO:0043232)	RNA-directed DNA polymerase activity (GO:0016779)	-	Minus-strand DNA synthesis	Disease ( Reactome)
TMSB4X	cytoskeleton organization (GO:0007010 ) , protein-containing complex assembly (GO:0065003 )	intracellular non-membrane-bounded organelle (GO:0043232)	cytoskeletal protein binding (GO:0097159)	-	Platelet degranulation	Hemostasis ( Reactome)
ZC3H10	RNA metabolic process (GO:0016070 )	nucleus (GO:0005634)	metal ion binding (GO:0043169)	-	-	-

## Sheet: D
Geneids	Biological Process	Cellular Component	Molecular Function	EggNOG	Pathways	Pathway Categories
EEF1A1	amide biosynthetic process (GO:0043604 ) , peptide biosynthetic process (GO:0043043 )	nuclear lumen (GO:0031981),nucleus (GO:0005634),nucleolus (GO:0005730)	RNA binding (GO:0046872)	-	EGFR downregulation;Translesion Synthesis by POLH;Deactivation of the beta-catenin transactivating complex;Gap-filling DNA repair synthesis and ligation in TC-NER;RUNX1 regulates transcription of genes involved in differentiation of HSCs;Negative regulation of FGFR1 signaling;Fanconi Anemia Pathway;Autodegradation of Cdh1 by Cdh1:APC/C;DNA Damage Recognition in GG-NER;Dectin-1 mediated noncanonic…	Signal Transduction ( Reactome),DNA Repair ( Reactome),Gene expression (Transcription) ( Reactome),Cell Cycle ( Reactome),Immune System ( Reactome),Metabolism of proteins ( Reactome),Programmed Cell Death ( Reactome),Cellular responses to stimuli ( Reactome),Vesicle-mediated transport ( Reactome),Transport of small molecules ( Reactome),Metabolism of RNA ( Reactome),Protein localization ( Reactom…
LOC101903126	RNA-templated DNA biosynthetic process (GO:0006278)	-	RNA-directed DNA polymerase activity (GO:0016779)	-	Minus-strand DNA synthesis	Disease ( Reactome)
MSTRG.15670	-	-	-	Reverse transcriptase (RNA-dependent DNA polymerase)	-	-
MSTRG.15980	-	-	-	peptidyl-dipeptidase inhibitor activity	-	-
MSTRG.4066	RNA-templated DNA biosynthetic process (GO:0006278)	nucleus (GO:0005634)	RNA-directed DNA polymerase activity (GO:0016779)	-	Minus-strand DNA synthesis	Disease ( Reactome)
MSTRG.5660	protein-containing complex assembly (GO:0065003 )	cellular anatomical entity (GO:0110165),protein-containing complex (GO:0032991)	nucleic acid binding (GO:0016772),cation binding (GO:0140097)	-	Condensation of Prophase Chromosomes;Recognition and association of DNA glycosylase with site containing an affected purine;Cleavage of the damaged purine;Recruitment and ATM-mediated phosphorylation of repair and signaling proteins at DNA double strand breaks;Formation of the beta-catenin:TCF transactivating complex;Inhibition of DNA recombination at telomere	Cell Cycle ( Reactome),DNA Repair ( Reactome),Signal Transduction ( Reactome)
