# Supplementary material for: In-silico analysis of cattle blood transcriptome to identify lncRNAs and their role during bovine tuberculosis
Source: Sci Rep. 2024 Jul 17;14:16537. doi: 10.1038/s41598-024-67001-0 (PMC11255290; doi:10.1038/s41598-024-67001-0)
Supplement: Supplementary file 5 — Supplementary Table 5. [file 41598_2024_67001_MOESM5_ESM.xlsx]

## Sheet: Supplementary Table 5
Supplementary Table 5: Table showing the parameters of WGCNA for co-expression analysis - infected vs uninfected and between different time points.

## Sheet: Table
					Before merging			After merging
Conditions		Outlier cut height	Soft power	Min Module Size	Number of modules	Top size	Least size	Number of modules	Top size	Least size	Threshold value	Number of DE gene lncRNA interaction
Infected vs Uninfected	Infected vs Uninfected at 8 w.p.i	No outlier	9	10	4	29	17	3	58	17	0.1	5
	Infected vs Uninfected at 20 w.p.i	No outlier	9	2	4	16	5	4	16	5	0.01	30
Between different time points	Infected 8 vs 20 w.p.i	No outlier	12	10	4	48	15	4	48	15	0.1	41
	Uninfected 8 vs 20 w.p.i	No outlier	10	9	4	258	12	4	258	12	0.1	10648
