# Supplementary material for: In-silico analysis of cattle blood transcriptome to identify lncRNAs and their role during bovine tuberculosis
Source: Sci Rep. 2024 Jul 17;14:16537. doi: 10.1038/s41598-024-67001-0 (PMC11255290; doi:10.1038/s41598-024-67001-0)
Supplement: Supplementary file 6 — Supplementary Table 6. [file 41598_2024_67001_MOESM6_ESM.xlsx]

## Sheet: Supplementary Table 6
Supplementary Table 6: Table showing the details of Transcription factors interacting with differentially expressed genes predicted by the MEME toolkit.

## Sheet: Table
Query_ID	Query Motif	Target_ID	Motifs Name	Ensembl	Family	Entrez ID	Optimal_offset	p-value	E-value	q-value	Overlap	Query_consensus	Target_consensus	Orientation
GRSRGRRGRRSMTGG	Motif 1	MA0528.1	ZNF263	ENSBTAG00000018625	zf-C2H2	100138099	6	6.71e-06	0.0080838	0.0161207	15	GGGAGAGGGGGCTGG	GGAGGAGGAGGGGGAGGAGGA	+
GRSRGRRGRRSMTGG	Motif 1	MA0516.1	SP2	ENSBTAG00000013740	zf-C2H2	534403	-2	2.43e-05	0.0292699	0.0224906	13	GGGAGAGGGGGCTGG	GGGAGGGGGCGGGGC	-
GRSRGRRGRRSMTGG	Motif 1	MA0079.2	SP1	ENSBTAG00000003021	zf-C2H2	540741	-6	2.81e-05	0.033834	0.0224906	9	GGGAGAGGGGGCTGG	GGGGGCGGGG	-
CCHKBYYCYYCTSYC	Motif 2	MA0528.1	ZNF263	ENSBTAG00000018625	zf-C2H2	100138099	4	2.69e-05	0.0323768	0.0646738	15	CCAGGCCCCCCTCCC	TCCTCCTCCCCCTCCTCCTCC	-
CATGGGATTYTCCAG	Motif 9	MA0105.3	NFKB1	ENSBTAG00000020270	RHD	616115	-3	3.05e-05	0.0368111	0.0387258	11	CATGGGATTTTCCAG	GGGAATTTCCC	+
CATGGGATTYTCCAG	Motif 9	MA0152.1	NFATC2	ENSBTAG00000018270	RHD	530401	-7	3.22e-05	0.0388547	0.0387258	7	CATGGGATTTTCCAG	TTTTCCA	+
